# Supplementary material for: Direct Cell Lysis for Single-Cell Gene Expression Profiling
Source: Front Oncol. 2013 Nov 7;3:274. doi: 10.3389/fonc.2013.00274 (PMC3819639; doi:10.3389/fonc.2013.00274)
Supplement: Supplementary file 2 [file 70729_Svec_DataSheet2.XLSX]

## Sheet: Supplementary Table 1
Supplementary Table 1: List of lysis reagents
	reagent	stock conc.	units	final lysis conc.	units
	7-deaz GTP	10000	µM	100	µM
	Betain	5	M	4	M
	BSA	20	µg/µl	1,2,4	µg/µl
	GTC	4000	mM	80	mM
	LPA	25000	ng/µl	50	ng/µl
	Nonidet P40 = Igepal CA-630	100	%	0.5,4	%
	poly I	2000	ng/µl	50	ng/µl
	RNAse OUT	40	U/µl	10	U/µl
	RT buffer	5	X	2	X
	Trehalose	1.25	M	1	M
	yeast tRNA	10000	ng/µl	50	ng/µl

## Sheet: Supplementary Table 2
Supplementary Table 2: List of primers
	Gene	Full name NCBI accession number	Intron spanning	Fwd primer (5’-3’)	Rev primer (5’-3’)
	Vim	NM_011701.3	Yes	CAGATGCGTGAGATGGAAGA	GTTGGCAGAGGCAGAGAAA
	GAPDH	NM_008084.2	Yes	Mouse Endogenous Control Gene Panel	TATAA Biocenter AB
	Jag1	NM_013822.5	Yes	ATCGCATCGTACTGCCTTTC	GGCAATCCCTGTGTTTTGTT
	Dll1	NM_007865.3	Yes	ACCCTGACGGAGGCTACAC	GCCGAGGTCCACACACTT
	DNA spike	NM_002370.3	Yes	CAGTGCGGCTTGCTCTTG	CAGTTCCTCCATCACGCTTT
	RNA spike	artificial sequence	artificial sequence	Universal Spike	TATAA Biocenter AB

## Sheet: Supplementary Table 3
Supplementary table 3: Evaluation of different direct lysis protocols
	Lysis protocol	GAPDH			Vim			Dll1			Jag1			RNA spike			DNA spike
		Cq	SD	% positive	Cq	SD	% positive	Cq	SD	% positive	Cq	SD	% positive	Cq	SD	% positive	Cq	SD	% positive
	7-deaz GTP 100 uM	24.7063	0.73971	1	23.9413	0.693962	1	32.6388	0.763796	1	31.5813	0.563647	1	20.27	0.468402	1	21.3525	0.605964	1
	Betain 4M	24.9537	0.409806	1	24.7888	0.417388	1	34.205	1.73782	1	33.4725	1.13862	1	20.1762	0.114759	1	22.055	0.372789	1
	BSA 1 mg/ml	23.7462	0.330105	1	23.7688	0.151699	1	32.4338	0.616278	1	30.6938	1.11267	1	20.1837	0.331573	1	21.4775	0.709925	1
	BSA 2 mg/ml	24.0388	0.465693	1	23.7838	0.358566	1	32.775	0.550324	1	31.4537	1.01262	1	20.0875	0.317884	1	22.1	0.853045	1
	GTC 80 mM	27.3775	0.477695	1	27.175	0.6339	1	35.7083	3.13325	0.75	36.5533	2.40271	0.375	22.2787	0.177155	1	21.7688	0.225733	1
	water	25.0925	0.672559	1	24.8283	0.207693	0.75	35.3762	1.70819	1	34.4663	0.645511	1	19.9962	0.12235	1	21.1675	0.45314	1
	LPA 50ng/ul	24.9688	0.269149	1	24.3663	0.218628	1	32.7825	0.743827	1	31.7712	0.533706	1	20.865	0.405568	1	21.49	0.243721	1
	Nonidet P- (Igepal CA630) 0.5%	24.52	0.467394	1	24.0312	0.407517	1	32.8312	0.815465	1	32.0138	0.752214	1	20.78	0.230403	1	21.4638	0.317712	1
	Nonidet P- (Igepal CA630) 4.0%	24.905	0.153251	1	24.355	0.325313	1	32.7912	0.515376	1	32.46	0.54965	1	21.6288	0.231482	1	21.5188	0.177477	1
	polyI 50ng/ul	24.9525	0.318647	1	24.6887	0.164875	1	33.27	1.29126	1	33.8425	1.20047	1	20.15	0.197484	1	21.265	0.226905	1
	RNAse OUT 10U/ul	25.9213	0.371654	1	24.6962	0.227592	1	34.53	1.11953	0.625	34.2014	0.860647	0.875	20.0257	0.445678	0.875	22.1112	1.20838	1
	RT buff 2X	25.4187	0.307545	1	25.4062	0.350385	1	33.9971	1.08194	0.875	34.6257	0.865194	0.875	20.0875	0.293148	1	21.2263	0.562975	1
	RT mix	25.0087	0.187726	1	25.3325	0.216184	1	33.9438	2.16822	1	35.6583	1.92949	0.75	19.4075	0.182972	1	20.8575	0.537182	1
	RT mix + BSA 1 mg/ml	24.8362	0.274639	1	24.8625	0.177261	1	35.2875	1.95783	0.5	35.605	0.0636397	0.25	20.64	0.315866	1	21.785	1.33583	1
	Trehalose 1M	24.0575	0.300036	1	23.7162	0.220126	1	32.5938	0.974738	1	31.8287	0.450538	1	19.6337	0.245528	1	21.6487	1.37666	1
	yeastRNA 50 ng/ul	24.5725	0.424458	1	24.0237	0.217383	1	33.02	0.65378	1	32.235	0.88779	1	20.0463	0.291936	1	21.3912	0.463047	1

## Sheet: Supplemenatary Table 4
Supplementary Table 4: Evaluation of direct lysis protocols on RT-qPCR
	Lysis protocol (5 ng total RNA)	GAPDH			Vim			Dll1			Jag1			RNA spike			DNA spike
		Cq	SD	% positive	Cq	SD	% positive	Cq	SD	% positive	Cq	SD	% positive	Cq	SD	% positive	Cq	SD	% positive
	7-deaz GTP 100 uM	21.2688	0.202374	1	27.6975	0.1439	1	31.3229	1.266	0.875	31.5967	0.332124	0.75	19.4	0.180317	1	20.8337	0.191307	1
	Betain 4M	21.0925	0.0905146	1	27.7825	0.103337	1	31.55	0.431144	1	31.5512	0.467805	1	19.0475	0.0930053	1	20.9488	0.1666	1
	BSA 1 mg/ml	21.5162	0.123397	1	28.4937	0.160974	1	31.375	0.717794	1	31.4612	0.607394	1	19.7213	0.171334	1	21.37	0.271451	1
	BSA 2 mg/ml	21.8017	0.162655	0.75	28.2683	0.119903	0.75	31.2162	0.337933	1	31.1	0.489489	1	19.4033	0.0786551	0.75	21.0383	0.251031	0.75
	GTC 40 mM	22.02	0.25978	1	28.1913	0.248793	1	33.0914	1.10022	0.875	33.3033	0.493382	0.75	19.9743	0.245075	0.875	19.9537	0.732665	1
	GTC 80 mM	23.6425	0.41637	1	28.3987	0.424649	1	33.71	1.42288	0.625	34.4271	0.842986	0.875	20.4043	0.165615	0.875	20.5162	0.2057	1
	water	21.6075	0.0779648	1	28.195	0.105965	1	32.525	1.00552	0.75	32.695	0.798217	0.75	19.5263	0.0669621	1	20.8863	0.270921	1
	LPA 50ng/ul	21.4013	0.295753	1	27.9513	0.143471	1	32.255	0.473769	1	31.8637	0.513001	1	19.9933	0.269419	0.75	21.0562	0.215469	1
	Nonidet P- (Igepal CA630) 0.5%	21.2025	0.204153	1	27.66	0.221166	1	32.0375	1.50332	1	31.7375	0.314949	1	19.6225	0.18093	1	20.7763	0.257678	1
	Nonidet P- (Igepal CA630) 4.0%	21.1075	0.226637	1	27.5763	0.22142	1	31.6562	0.258619	1	31.0775	0.448194	1	20.245	0.130958	0.75	21.1187	0.149422	1
	polyI 50ng/ul	21.7485	0.077965	1	28.0775	0.121391	1	31.625	0.714093	0.625	32.072	0.798217	0.75	19.4838	0.183142	1	20.7125	0.153227	1
	RNAse OUT 10U/ul	21.3785	0.0779655	1	28.67	0.386486	1	31.725	0.782221	0.625	32.435	0.798217	0.75	20.2033	0.442975	0.75	20.92	0.260768	1
	RT buff 2X	21.615	0.192056	1	28.085	0.248136	1	32.9086	0.739852	0.875	33.056	0.743458	0.625	19.9312	0.165395	1	20.365	0.195302	1
	RT mix	20.96	0.273715	0.75	27.5117	0.224091	0.75	31.215	0.945743	0.75	31.7017	0.726262	0.75	19.6583	0.150255	0.75	20.4567	0.213136	0.75
	RT mix + BSA 1 mg/ml	20.6383	0.221397	0.75	28.235	0.81052	1	32.26	1.31585	0.875	31.99	1.19755	0.875	20.38	0.590762	0.75	20.855	0.424096	1
	Trehalose 1M	21.3562	0.225067	1	27.7512	0.181221	1	32.045	0.72862	1	32.6112	1.39275	1	19.0038	0.117951	1	20.645	0.0865198	1
	yeastRNA 50 ng/ul	22.05	0.194495	1	27.9825	0.194257	1	32.3975	0.621651	1	33.0262	0.445996	1	19.1625	0.133497	1	20.6337	0.106629	1

## Sheet: Supplementary Table 5
Supplementary table 5: mRNA stability over time
	Time	Gene		1 mg/ml BSA			2 mg/ml BSA			4 mg/ml BSA			water			1X RT buffer			50 ng/ul yeast tRNA
			Cq	SD	% positive	Cq	SD	% positive	Cq	SD	% positive	Cq	SD	% positive	Cq	SD	% positive	Cq	SD	% positive
	0h	GAPDH	23.789	0.453802	1	23.9132	0.435399	1	24.149	0.369311	1	25.3648	0.979206	1	25.6707	0.868827	1	24.9482	0.901347	1
	1h	GAPDH	23.3857	0.341037	1	23.8765	0.260074	1	24.0057	0.319427	1	26.3232	0.840676	1	26.8323	1.32443	1	25.0965	0.496206	1
	2h	GAPDH	23.5157	0.608811	1	23.9632	0.274606	1	24.0648	0.348959	1	26.594	1.05205	1	27.129	1.58246	1	25.1773	0.80157	1
	6h	GAPDH	24.7435	0.507868	1	24.8052	0.299286	1	24.8168	0.312365	1	28.0385	1.04761	1	28.4835	1.03062	1	26.5027	0.988455	1
	0h	Vim	24.8012	0.52123	1	25.177	0.264884	1	25.2012	0.154181	1	26.312	1.0806	1	27.1288	1.16038	0.916667	26.0878	0.845872	1
	1h	Vim	24.5534	0.506838	0.916667	25.6397	0.259696	0.916667	25.6852	0.344204	0.916667	27.187	1.06488	0.916667	28.4488	2.27366	0.916667	26.247	0.477598	0.75
	2h	Vim	24.922	0.629466	1	25.9162	0.50262	1	26.1537	0.348538	1	28.4795	1.42519	1	29.9062	3.11685	1	26.4753	0.828381	1
	6h	Vim	26.848	0.519738	1	26.663	0.317447	1	26.9555	0.476314	1	30.9488	0.914017	1	32.1971	2.79833	0.916667	28.9247	0.793202	1
	0h	Dll1	35.52	1.57822	1	34.3862	0.914001	0.666667	34.96	1.00238	0.833333	37.38	2.48902	0.166667	35.5767	0.159477	0.25	35.3575	0.450508	0.333333
	1h	Dll1	34.5389	1.10573	0.75	34.8075	0.733772	0.666667	35.4143	0.456722	0.583333	36.0125	0.375622	0.333333	35.3133	0.360185	0.25	35.695	0.0353575	0.166667
	2h	Dll1	34.9411	1.26934	0.75	35.24	0.451443	0.333333	35.6367	1.34277	0.25	35.82	0	0.0833333	35.525	0.00706988	0.166667	35.38	0.52326	0.166667
	6h	Dll1	35.25	1.09939	0.583333	35.278	0.617916	0.416667	35.4475	0.56299	0.333333	40	0	0.0833333	36.09	0	0.0833333	35.81	0	0.0833333
	0h	Jag1	31.6908	1.20579	1	32.2233	0.735592	1	32.1308	1.05714	1	34.3218	3.44088	0.916667	35.0073	1.81314	0.916667	33.7058	1.33958	1
	1h	Jag1	31.3042	0.801799	1	31.9642	1.0583	1	31.9275	1.27783	1	33.5911	0.937102	0.75	35.01	1.29285	0.666667	33.4375	1.02062	1
	2h	Jag1	32.0308	1.1732	1	32.3025	0.834692	1	33.3546	1.14379	0.916667	34.5283	0.720984	0.5	35.1814	1.01327	0.583333	33.49	1.00525	0.916667
	6h	Jag1	32.535	1.16096	1	32.9358	0.891999	1	33.2992	1.19258	1	35.5567	1.92845	0.25	34.728	1.04042	0.416667	36.562	2.23313	0.416667

## Sheet: Supplementary Table 6
Supplementary Table 6: mRNA stability during freeze/thaw cycling
	Freeze/thaw	Gene	1 mg/ml BSA			2 mg/ml BSA			4 mg/ml BSA			water			1X RT buffer			50 ng/ul yeast tRNA
			Cq	SD	% positive	Cq	SD	% positive	Cq	SD	% positive	Cq	SD	% positive	Cq	SD	% positive	Cq	SD	% positive
	1x	GAPDH	23.8692	0.531284	1	23.91	0.140842	1	24.0033	0.342035	1	26.9908	0.286594	1	26.2692	0.301826	1	25.1825	0.359902	1
	2x	GAPDH	23.7817	0.546191	1	23.75	0.135848	1	23.9458	0.1784	1	27.9525	0.135722	1	27.5933	0.529345	1	25.485	0.270639	1
	3x	GAPDH	23.7767	0.659122	1	23.7733	0.294135	1	24.0683	0.276827	1	28.9933	0.283976	1	27.7167	0.379482	1	25.7167	0.372396	1
	6x	GAPDH	23.7873	0.181694	0.666667	24.2251	0.412443	0.916667	24.4351	0.276711	0.916667	30.1569	0.43716	0.916667	28.0206	0.306834	0.916667	26.316	0.549248	1
	1x	Vim	24.8083	0.652378	1	24.9975	0.109555	1	25.16	0.40152	1	28.2158	0.166759	1	28.0017	0.245832	1	26.175	0.318733	1
	2x	Vim	24.9667	0.64114	1	25.1967	0.190756	1	25.3622	0.184985	0.75	29.4608	0.251846	1	30.7033	0.607788	1	26.7883	0.460135	1
	3x	Vim	24.9017	0.766892	1	25.3542	0.379077	1	25.5675	0.235377	1	30.8492	0.626715	1	33.9183	0.528064	1	27.2783	0.43948	1
	6x	Vim	25.1767	0.231668	0.666667	25.555	0.514178	0.833333	25.8307	0.119757	0.916667	33.698	0.369269	0.916667	35.0816	1.01499	0.916667	27.9198	0.389405	0.916667
	1x	Dll1	34.634	0.956357	0.916667	34.4818	0.724857	0.75	34.808	0.817805	0.833333	36.9493	2.64203	0.25	35.424	0.115326	0.25	35.7473	1.87289	0.666667
	2x	Dll1	34.5412	0.712451	1	34.7149	0.875539	0.916667	35.5102	1.90157	0.666667	35.584	0	0.0833333	34.984	0.749534	0.166667	36.524	0	0.0833333
	3x	Dll1	34.754	1.18313	0.75	34.9315	1.17299	1	35.1483	1.08032	0.583333	35.564	0	0.0833333	40	0	0.0833333	35.294	0.64658	0.333333
	6x	Dll1	34.2373	0.874043	0.75	34.594	1.13836	0.833333	35.366	0.882139	0.416667	35.424	0.115326	0.25	40	0	0.0833333	35.6873	0.257748	0.25
	1x	Jag1	31.8758	1.0012	1	31.5608	0.516571	1	31.27	0.400863	1	34.9683	0.695944	0.5	35.0063	0.990742	0.666667	33.8617	1.01982	1
	2x	Jag1	31.285	0.836654	1	30.8942	0.542242	1	31.8675	0.739916	1	35.35	0.254559	0.166667	34.77	0	0.0833333	34.01	0.743371	1
	3x	Jag1	32.4025	2.74474	1	31.8733	0.789342	1	31.7942	0.588611	1	35.31	0.0424274	0.166667	34.76	0	0.0833333	34.5664	0.737974	0.916667
	6x	Jag1	30.8738	0.467056	0.666667	31.5175	0.882994	0.666667	31.8025	0.393328	0.666667	40	0	0.0833333	40	0	0.0833333	34.1417	1.06297	0.5

## Sheet: Supplementary 7
Supplementary Table 7: Sensitivity and dynamic range of direct lysis and column based extraction
	Cells	GAPDH						Vim						Dll1						Jag1						RNA spike						DNA spike
		1 mg/ml BSA			Qiagen RNEasy Micro			1 mg/ml BSA			Qiagen RNEasy Micro			1 mg/ml BSA			Qiagen RNEasy Micro			1 mg/ml BSA			Qiagen RNEasy Micro			1 mg/ml BSA			Qiagen RNEasy Micro			1 mg/ml BSA			Qiagen RNEasy Micro
		Cq	SD	% positive	Cq	SD	% positive	Cq	SD	% positive	Cq	SD	% positive	Cq	SD	% positive	Cq	SD	% positive	Cq	SD	% positive	Cq	SD	% positive	Cq	SD	% positive	Cq	SD	% positive	Cq	SD	% positive	Cq	SD	% positive
	1	28.0775	0.557975	1	32.8975	1.09458	1	28.76	0.703339	1	33.69	5.46468	0.375			0			0	34.4	0	0.125			0	19.7075	0.284994	1	21.635	0.318199	1	20.5075	0.194183	1	22.6375	0.144296	1
	2	27.5338	0.71276	1	30.4737	0.548268	1	28.11	0.828286	1	30.9175	0.60469	1	34.9717	2.01444	0.75	36.43	0	0.125	34.26	0.828311	0.375			0	19.6513	0.279869	1	22.9075	0.733753	0.25	20.29	0.193317	1	22.6575	0.187902	1
	4	26.8513	0.646517	1	29.1737	0.497736	1	27.0512	0.837401	1	29.1938	1.12283	1	34.672	2.00744	0.625	37.615	0.728322	0.25	33.3143	1.22345	0.875	36.34	0	0.125	19.8137	0.145203	1	23.4225	0.801637	1	20.3062	0.371866	1	22.79	0.158745	1
	8	25.9112	0.566328	1	28.0912	0.353611	1	25.8238	0.494915	1	28.515	0.771992	1	34.8612	0.600319	1	37.695	2.21324	0.25	33.6083	1.01626	0.75	36.52	0.0707096	0.25	19.51	0.106503	1	23.5012	0.742225	1	20.0787	0.185737	1	22.7375	0.122095	1
	16	24.9975	0.483048	1	27.225	0.212939	1	25.2475	0.361535	1	27.5613	0.639854	1	33.285	0.825417	1	37.5767	1.74053	0.375	31.89	1.5653	1	36.3067	0.145717	0.375	19.5888	0.318856	1	23.195	1.11073	1	20.4337	0.327019	1	22.5888	0.151605	1
	32	24.0938	0.626052	1	26.4513	0.514516	1	24.2013	0.44828	1	26.7975	1.20958	1	32.5125	0.640307	1	36.024	0.51549	0.625	31.73	1.03883	1	37	3.36245	0.375	19.665	0.348466	1	23.4088	1.09094	1	20.3438	0.214805	1	22.5675	0.304338	1
	64	22.7437	0.595866	1	25.7737	0.616092	1	22.7338	0.543058	1	25.8075	0.61281	1	31.5562	0.644868	1	36.4567	1.75967	0.75	29.932	0.423639	0.625	35.6717	1.30358	0.75	19.725	0.261042	1	23.5075	0.668084	1	20.0675	0.24135	1	22.6163	0.176468	1
	128	22.0038	0.633988	1	24.4213	0.468872	1	21.8625	0.575791	1	24.3637	0.509984	1	30.6262	0.338143	1	35.0767	0.757354	0.75	29.595	1.0219	1	34.3312	1.5817	1	19.6687	0.205039	1	23.2213	0.408111	1	20.1163	0.246167	1	22.705	0.16979	1
	256	21.3837	0.446668	1	23.0038	0.466995	1	20.9875	0.335591	1	22.675	0.606017	1	29.66	0.357051	1	33.7875	0.895428	1	28.69	0.383927	1	32.555	1.07107	1	19.9525	0.237231	1	22.4875	0.811502	1	20.275	0.257405	1	22.5388	0.119456	1
	512	20.5287	0.372153	1	21.66	0.754169	1	20.2625	0.400383	1	21.3388	0.861949	1	29.02	0.352177	1	32.0538	1.48378	1	28.8529	0.303958	0.875	30.95	1.69444	1	20.4925	0.293683	1	22.2712	0.866132	1	20.535	0.153623	1	22.535	0.375005	1
	1024	20.2237	0.243248	1	20.7037	0.747567	1	19.7462	0.131903	1	20.2312	0.797343	1	30.0312	0.282258	1	31.1887	1.59411	1	30.1	0.672819	1	30.0613	1.4917	1	22.5375	0.403405	1	22.2375	1.12039	1	21.105	0.202132	1	22.57	0.146872	1
	2048	20.9975	0.186452	1	19.9213	0.836667	1	20.6275	0.195357	1	19.3137	1.04754	1	32.74	1.10441	1	30.1475	1.51177	1	33.6725	0.903513	1	28.8087	1.38714	1	30.6438	0.47982	1	22.595	1.34284	1	23.4875	1.24797	1	22.6487	0.187116	1
